# Supplementary material for: Oxidative Stress Protection and Anti-Inflammatory Activity of Polyphenolic Fraction from Urtica dioica: In Vitro Study Using Human Skin Cells
Source: Molecules. 2025 Jun 9;30(12):2515. doi: 10.3390/molecules30122515 (PMC12195803; doi:10.3390/molecules30122515)
Supplement: Supplementary file 1 [file molecules-30-02515-s001.zip]

Archive with 1 entries (1 files):
- molecules-3658607-supplementary.pdf
